# Supplementary material for: Katanin-Dependent Microtubule Ordering in Association with ABA Is Important for Root Hydrotropism
Source: Int J Mol Sci. 2022 Mar 31;23(7):3846. doi: 10.3390/ijms23073846 (PMC8999029; doi:10.3390/ijms23073846)
Supplement: Supplementary file 1 [file ijms-23-03846-s001.zip]

Archive with 1 entries (1 files):
- ijms-1583490-supplementary.pdf
